# Supplementary material for: ZBTB7A regulates CD95-mediated cell growth in colorectal cancer cell lines
Source: PLoS One. 2025 Sep 15;20(9):e0329958. doi: 10.1371/journal.pone.0329958 (PMC12435687; doi:10.1371/journal.pone.0329958)
Supplement: S1 File — (ZIP) [file pone.0329958.s001.zip]

Archive with 11 entries (10 files):
- Raw data/
- Raw data/Figure1D.prism
- Raw data/Figure2A.prism
- Raw data/Figure2E.prism
- Raw data/Figure3A-1.prism
- Raw data/Figure3A2.prism
- Raw data/Figure3B.pzf
- Raw data/Figure4A-1.prism
- Raw data/Figure4A-2.prism
- Raw data/Figure4A-3.prism
- Raw data/Figure4A-4.prism
